# Supplementary material for: Kaposi’s Sarcoma-Associated Herpesvirus ORF7 Is Essential for Virus Production
Source: Microorganisms. 2021 May 28;9(6):1169. doi: 10.3390/microorganisms9061169 (PMC8228664; doi:10.3390/microorganisms9061169)
Supplement: Supplementary file 1 [file microorganisms-09-01169-s001.zip]

Archive with 1 entries (1 files):
- microorganisms-1217141-supplementary.pdf
